# Supplementary material for: Network Pharmacology and Transcriptome Analysis Reveal Potential Cardiometabolic Targets of Polygonum cuspidatum
Source: Biomedicines. 2026 Feb 26;14(3):516. doi: 10.3390/biomedicines14030516 (PMC13023815; doi:10.3390/biomedicines14030516)
Supplement: Supplementary file 1 [file biomedicines-14-00516-s001.zip]

Archive with 2 entries (2 files):
- Supplement Table S4. KEGG_ORA_GSE20950_GSE43292_full.xlsx
- Supplementary files.pdf
